# Supplementary material for: Machine learning insights on the effectiveness of non-pharmaceutical interventions against COVID-19 in Nigeria
Source: Int Health. 2025 Jan 9;17(5):809–19. doi: 10.1093/inthealth/ihae065 (PMC12406770; doi:10.1093/inthealth/ihae065)
Supplement: ihae065_Supplemental_Figures_and_Tables [file ihae065_supplemental_figures_and_tables.zip]

Archive with 3 entries (3 files):
- Supplementary Figure 1.pdf
- Supplementary Figure 2.pdf
- Supplementary Tables_revised.docx
